# Supplementary material for: Comparison of Chloroplast Genome Sequences of Saxifraga umbellulata var. pectinata in Qinghai–Xizang Plateau
Source: Genes (Basel). 2025 Jun 30;16(7):789. doi: 10.3390/genes16070789 (PMC12295303; doi:10.3390/genes16070789)
Supplement: Supplementary file 1 [file genes-16-00789-s001.zip]

Archive with 1 entries (1 files):
- genes-3719220-supplementary.pdf
